# Supplementary material for: Increased Omega-3 Fatty Acid Intake Is Associated with Low Grip Strength in Elderly Korean Females
Source: Nutrients. 2022 Jun 8;14(12):2374. doi: 10.3390/nu14122374 (PMC9231389; doi:10.3390/nu14122374)
Supplement: Supplementary file 1 [file nutrients-14-02374-s001.zip]

Archive with 1 entries (1 files):
- nutrients-1686181-supplementary.pdf
